# Supplementary material for: Effective Boundary Correction for Deterministic Lateral Displacement Microchannels to Improve Cell Separation: A Numerical and Experimental Study
Source: Biosensors (Basel). 2024 Sep 29;14(10):466. doi: 10.3390/bios14100466 (PMC11506467; doi:10.3390/bios14100466)
Supplement: Supplementary file 1 [file biosensors-14-00466-s001.zip]

Archive with 5 entries (5 files):
- Supplementary video S1.mp4
- Supplementary video S2.mp4
- Supplementary video S3.mp4
- Supplementary video S4.mp4
- Supporting information.pdf
